# Supplementary material for: Triiron Complex with N-Ferrocenyl Aminocarbyne Ligand Bridging a Diiron Core: DFT, Electrochemical, and Biological Insights
Source: Inorg Chem. 2024 Jan 3;63(2):1054–67. doi: 10.1021/acs.inorgchem.3c03408 (PMC10792607; doi:10.1021/acs.inorgchem.3c03408)
Supplement: Supplementary file 2 — ic3c03408_si_002.xyz [file ic3c03408_si_002.xyz]

54
cis-[2]+ (CHCl3)
  Fe  2.39646155501520     -0.89076571064376     -0.04342272890926
  Fe  1.24869014000122      1.30810455569375      0.05114636910036
  C   0.58722520345737     -0.41439521051785      0.24838656231519
  N   -0.48714549699555     -1.07045176819185      0.56044057623750
  C   -0.50662732085232     -2.54010557363265      0.56055226942180
  H   -0.55348891386344     -2.91061380164379      1.58296245975197
  H   0.38217637030418     -2.92144641187238      0.08542483639933
  H   -1.37323817171284     -2.89264646860847      0.00573531869095
  C   -1.71264712421952     -0.50907417392599      1.04416876055883
  C   -2.76420311386133     -1.30317154825867      1.59474184562003
  C   -3.77752082297569     -0.42925873784781      2.04618985939329
  C   -3.36337448756238      0.89520154550211      1.78881670669343
  C   -2.09001501635840      0.85509439146733      1.17616387758224
  H   -2.80546678588559     -2.37839797708345      1.66790553113503
  H   -4.70946989091235     -0.73352144543655      2.49908769067812
  H   -3.91884309789560      1.79506475767616      2.00800233481967
  H   -1.54108726805241      1.72772104509458      0.88076795741149
  Fe  -3.44585827636455     -0.17668112255052      0.02235850030960
  H   -3.55795898971829     -2.45594877140495     -1.64743903702559
  C   -3.84967315706894     -1.41839853603529     -1.56676970866699
  C   -3.09000790114164     -0.30177755547845     -2.00014209905561
  H   -5.84660449007342     -1.53955571545792     -0.58099814310980
  H   -2.11441451442632     -0.34120483905640     -2.46487775758171
  C   -3.83335467836301      0.87130350459662     -1.70913392905556
  H   -3.52978060709300      1.88801373681646     -1.91589929580242
  C   -5.04866537388424      0.47924292982819     -1.09488283364234
  H   -5.82643140542485      1.14331250941186     -0.74682069154568
  C   -5.05962891595438     -0.93534751689278     -1.00857187463520
  C   2.00937227576682      2.39600095685397     -1.60805119964599
  C   1.62508566264300      3.27988101645041     -0.57925125465203
  H   0.82828212213947      0.91274639467039     -2.79364366706203
  H   2.26337953197880      3.98627594130823     -0.06936226934468
  C   0.23214194551417      3.08883373974641     -0.35385733403202
  H   -0.37259975515747      3.63992821843226      0.35365736022835
  C   -0.22712957336897      2.09490343913967     -1.24499011862469
  H   -1.23876199179632      1.73122018100358     -1.32664178733307
  C   0.87299521272985      1.65397056048600     -2.01144075541867
  C   1.04356000100114      1.58894839069568      1.79228327526002
  O   0.88168952196351      1.80156783398776      2.89378712888510
  H   3.00812437335246      2.29285555623866     -2.00879884065457
  C   3.08095281573925      0.81100132672886      0.42425643227679
  O   4.05959295639171      1.34738437180312      0.72498818703878
  H   4.70833070603126     -2.55802929603364      0.18419208895100
  C   3.96563790778140     -2.20474528341787     -0.51686029692495
  C   4.07757824400157     -1.07231168433000     -1.34014204695287
  H   2.34781966173108     -3.73312253605043     -0.33648208538127
  H   4.92273255725686     -0.40103601851518     -1.38269955876066
  C   2.89503812642832     -0.97390818248340     -2.11920525701850
  H   2.70861755562220     -0.23084943051814     -2.87762850555687
  C   2.05452173315887     -2.05487233364588     -1.78324006258836
  H   1.08496746460635     -2.26152239256824     -2.21302403854983
  C   2.70366464971275     -2.81503859204953     -0.78177059662683
  C   2.45717580674127     -1.40129347549595      1.65469944109734
  O   2.49461503991275     -1.79529779398428      2.71664140430188
54
cis-[2]+ (acetone)
  Fe  2.39498824300169     -0.89001091140377     -0.04439046365577
  Fe  1.24880141903386      1.30873624110223      0.05255575678171
  C   0.58637699025974     -0.41365184831497      0.24733068234046
  N   -0.48788982592030     -1.06921955046590      0.56032349187853
  C   -0.50943333673107     -2.53919355736207      0.55717282712108
  H   -0.55180692280752     -2.91151431278055      1.57908783987177
  H   0.37670400112841     -2.92094752399612      0.07758686926308
  H   -1.37845668303637     -2.88896896923458      0.00460734238222
  C   -1.71162440464671     -0.50590309614318      1.04510401246889
  C   -2.76289085437535     -1.29874720547437      1.59821765358906
  C   -3.77730213884015     -0.42429365926179      2.04658257638892
  C   -3.36362412357489      0.89989743960971      1.78495162287213
  C   -2.08979792004903      0.85851343685468      1.17295539366093
  H   -2.80228844133745     -2.37402233139293      1.67304592472444
  H   -4.70940290890382     -0.72813603842039      2.49972392365194
  H   -3.91939964902389      1.80070457599120      2.00001229277063
  H   -1.54205957521333      1.73076760280884      0.87365181959062
  Fe  -3.44489500615733     -0.17744798589091      0.02265227367549
  H   -3.54747831524536     -2.46237298777168     -1.63402069849069
  C   -3.84454761614522     -1.42557764315858     -1.56210110213385
  C   -3.08608083332559     -0.30921768951065     -1.99880464527322
  H   -5.84131927911629     -1.54643962994153     -0.57508746965987
  H   -2.10761988398414     -0.34830643802653     -2.45779113962478
  C   -3.83136357712266      0.86402063895082     -1.71243076762719
  H   -3.52606981038209      1.88029928159370     -1.91919326321159
  C   -5.04705533728830      0.47240060417997     -1.09770035584679
  H   -5.82519694267792      1.13695490181430     -0.75094247324650
  C   -5.05601622220597     -0.94242012783371     -1.00634810885574
  C   2.01311964559536      2.39418911899608     -1.60594327756747
  C   1.63050226969798      3.27839190825479     -0.57633398503126
  H   0.82794874892512      0.91280526431281     -2.79110648276867
  H   2.26995856477771      3.98293130471888     -0.06522471624404
  C   0.23668574965561      3.09099716870231     -0.35173243108291
  H   -0.36701527345479      3.64156112617366      0.35719774024538
  C   -0.22444785524279      2.09866845608677     -1.24397415560991
  H   -1.23672461024934      1.73717912087231     -1.32754150711895
  C   0.87474732070992      1.65524971489393     -2.01009763570596
  C   1.04009632423708      1.58842492250648      1.79211160919607
  O   0.87626054150544      1.80113635783748      2.89381637055030
  H   3.01204260249138      2.28537695445107     -2.00504398868890
  C   3.07970668866475      0.80880334362769      0.42792423574958
  O   4.05799526790607      1.34444386546270      0.73382377370611
  H   4.70406063007730     -2.55785382709602      0.18002500396016
  C   3.96203874124239     -2.20343856053431     -0.52126659004590
  C   4.07358640881475     -1.06929867901892     -1.34269799900222
  H   2.34133281566997     -3.72938337061836     -0.33960712036323
  H   4.91794030552409     -0.39693224050151     -1.38525319296724
  C   2.89027784416724     -0.96909676898645     -2.12048441467786
  H   2.70299940178609     -0.22329015943130     -2.87598985544829
  C   2.04909588614658     -2.04997073524704     -1.78537465081441
  H   1.07671299347582     -2.25207676168895     -2.21119553447422
  C   2.69895405130434     -2.81235760400001     -0.78581458749924
  C   2.45388001748155     -1.40635371394612      1.65137700276464
  O   2.49142587377745     -1.80222242234920      2.71296357353257
54
trans-[2]+ (CHCl3)
  Fe  2.45516575413963     -0.79274719798856     -0.38896920209186
  Fe  1.26609019596631      1.32487141407887      0.22407587500069
  H   2.03060587548441     -3.56915205725406     -0.97120240654968
  C   2.58796115152602     -2.87913372933540     -0.35678563882748
  C   2.24001640964593     -2.43032732191932      0.94063315528612
  H   4.41846076609104     -2.50785920670346     -1.58418361000312
  H   1.34216994091998     -2.68342320999455      1.48624460947975
  C   3.27116859988791     -1.59228791024251      1.40770027081885
  C   4.28375340468519     -1.54108057929210      0.40705876344668
  H   5.21706684240667     -1.00197532112776      0.46921244773696
  C   3.86535540443552     -2.33710612325196     -0.67121886831491
  C   2.39929151664509     -0.51863338489419     -2.14638159735065
  O   2.38164602193645     -0.40405416839865     -3.27465798098647
  C   0.64875462071249     -0.37907444864630     -0.10054027907811
  N   -0.44837267467090     -1.07241805068836     -0.11828446990213
  C   -0.54502208108120     -2.30282300515091     -0.91444243056665
  H   -0.37915054575520     -3.18508799841894     -0.29806249363338
  H   0.18047435380275     -2.27666818565027     -1.71736536148073
  H   -1.53783241622014     -2.35633658143896     -1.35446294005738
  C   -1.58695681989600     -0.83479669179555      0.71048877019084
  C   -2.49541195773845     -1.87383671536322      1.07202630854337
  C   -3.42587947762665     -1.33554442653976      1.98890155198929
  C   -3.09666040884435      0.02085363191852      2.20566171934558
  C   -1.95913437657833      0.33508064680081      1.42624892606272
  H   -2.49099987197825     -2.89420849604293      0.72031900506272
  H   -4.25001484823924     -1.87421482458096      2.43266342580325
  H   -3.62243032098329      0.71305085281947      2.84662058353539
  H   -1.49026500582756      1.30063516283334      1.40688304198167
  Fe  -3.48978550711917     -0.30410061029949      0.20520283967861
  H   -4.20810670923088     -1.97616786137045     -1.95436957811718
  C   -4.34841315554754     -0.99232931441185     -1.52965438291540
  C   -3.55704011447506      0.15350201574544     -1.80036920319045
  H   -6.10826746648982     -1.27478051888792     -0.18834608998921
  H   -2.70922698859158      0.19543876897307     -2.47020954749979
  C   -4.07575051480812      1.23215539996164     -1.03885432175003
  H   -3.69712680276515      2.24456516715744     -1.02529266006221
  C   -5.18378124261408      0.75288117263040     -0.29618856219758
  H   -5.78917871020633      1.33297031379281      0.38522077946566
  C   -5.35329918154872     -0.62117961588860     -0.60102378651232
  C   1.78118052203555      2.93165276037042     -1.10226352201192
  C   1.41908433296523      3.42923952655559      0.16547052273396
  H   0.64668400003354      1.73188113169264     -2.60082979372465
  H   2.03572239109288      4.02907636758544      0.81822433010975
  C   0.07412567970866      3.02852987130616      0.40993481849785
  H   -0.50831998024385      3.28965326919018      1.28297925314614
  C   -0.37424403415473      2.28499539200393     -0.70328791335402
  H   -1.35187486289422      1.84498154407679     -0.82522910324860
  C   0.68740563910498      2.20754585607721     -1.63292418328657
  C   1.28383408320497      1.08616532582881      1.98826173653446
  O   1.25211729083145      0.95940164122431      3.11436921227796
  H   2.73462451178326      3.07289327494625     -1.59042241589634
  H   3.30716250650373     -1.10652740042656      2.37185378256848
  C   3.14980709923780      0.92407101465686      0.05666195733062
  O   4.14308416134147      1.48985843377713      0.21560465597140
54
trans-[2]+ (acetone)
  Fe  2.45421096125521     -0.79161956707107     -0.38898954364032
  Fe  1.26739733164393      1.32672317097316      0.22465265622828
  H   2.02354744153373     -3.56290081868895     -0.98103071481266
  C   2.58270345578894     -2.87816739563815     -0.36227283260671
  C   2.23352009325740     -2.43188136751974      0.93575566383413
  H   4.41396563666653     -2.50415014684807     -1.58751409427227
  H   1.33289614881744     -2.68285722493166      1.47783528515517
  C   3.26538616619914     -1.59658823290130      1.40664391504762
  C   4.27946828210173     -1.54408871054574      0.40738876656313
  H   5.21339832467876     -1.00629325304367      0.47160656490267
  C   3.86119101910597     -2.33700245058875     -0.67360250057946
  C   2.40179062785949     -0.51571883229464     -2.14652180230917
  O   2.38901335976818     -0.40192911112381     -3.27502357885388
  C   0.64813189865588     -0.37619729285522     -0.10189678024902
  N   -0.44908111515656     -1.06884104557157     -0.11903432628227
  C   -0.54876344644246     -2.29765003072891     -0.91819366375253
  H   -0.38457163516653     -3.18127131758740     -0.30350019837854
  H   0.17682486235368     -2.27097074459836     -1.72091604124953
  H   -1.54172308542124     -2.34716866646836     -1.35822787089893
  C   -1.58506358905538     -0.83096454441827      0.71266213491453
  C   -2.49093488048060     -1.87083487260400      1.07758281593661
  C   -3.42242472956018     -1.33169437231292      1.99337680839973
  C   -3.09581957917501      0.02650107659327      2.20575034071563
  C   -1.95938372186927      0.34069989061947      1.42419364066342
  H   -2.48324248168815     -2.89190387837029      0.72776809053931
  H   -4.24536691795752     -1.87096882825386      2.43889398861247
  H   -3.62289736771997      0.72050435561266      2.84385547691442
  H   -1.49461497561112      1.30823876242129      1.39976592745707
  Fe  -3.49010906660716     -0.30584936981033      0.20736846379874
  H   -4.19834973487914     -1.98576368113011     -1.94571440260374
  C   -4.34554396647515     -1.00056672470623     -1.52621985419093
  C   -3.55696987823904      0.14702449483372     -1.79905782463005
  H   -6.10403119761378     -1.28562068877588     -0.18292210627686
  H   -2.70515733979827      0.18860802734884     -2.46396891639763
  C   -4.07889323702842      1.22619157218113     -1.04002734330062
  H   -3.69924262201519      2.23829814422056     -1.02550996803462
  C   -5.18625364671945      0.74554762579615     -0.29637641616663
  H   -5.79209049845715      1.32518306211195      0.38524562936028
  C   -5.35206093362823     -0.63013657081820     -0.59845461975374
  C   1.78785951157423      2.93220251251073     -1.09951655337164
  C   1.42257078240387      3.42969013630474      0.16768520091154
  H   0.65644597076728      1.73166459457964     -2.60051518050373
  H   2.03806918360817      4.02712540539295      0.82378294488865
  C   0.07611172165282      3.03057350772852      0.40790242453285
  H   -0.50832849756698      3.28950241217413      1.28034487011235
  C   -0.36974109124436      2.28820641982358     -0.70715623333265
  H   -1.34714732473168      1.84895641630183     -0.83330343555052
  C   0.69455832825278      2.20976610197698     -1.63369711797309
  C   1.27900873239440      1.08683410542561      1.98807020952168
  O   1.24266792919231      0.96117745340773      3.11445595124601
  H   2.74322258433988      3.07019034686617     -1.58490082528255
  H   3.29981980690037     -1.11062866297419      2.37080113987273
  C   3.15008562608134      0.92216040327611      0.06035511407818
  O   4.14420777345461      1.48673340469871      0.22302072104703
45
cis-[3]+ (CHCl3)
  Fe  2.47068545766152     -0.99053874096214      0.26616055894780
  Fe  1.32434623086623      1.21766240364220      0.39042870520323
  C   0.69306583876794     -0.53019545083000      0.43049452764587
  N   -0.45182066237847     -1.11996066787175      0.51890237245415
  C   -0.63574746958544     -2.57045206701098      0.61724717650429
  H   -1.31387973235686     -2.78390371118749      1.44113835557970
  H   0.31561819181203     -3.05701388012812      0.80188067508698
  H   -1.07224288349705     -2.95472425161470     -0.30389347650994
  C   1.71680629313995      2.00446649653655     -1.53975640794429
  C   1.99991973463711      2.98919088586452     -0.55632656082977
  H   -0.15683016548334      0.92943104183422     -2.05344029512874
  H   2.95124819372663      3.47276646418557     -0.39167120537458
  C   0.80952167736188      3.23748746309213      0.15377046463837
  H   0.69190850410494      3.94590120416996      0.96211836040015
  C   -0.21065934418376      2.39503275142934     -0.36961335116827
  H   -1.24035108680628      2.37324219279179     -0.04542068857359
  C   0.35649326577044      1.64803511428487     -1.43208463502706
  C   1.00221182114415      1.38216787377149      2.12733927097129
  O   0.77419905837161      1.53237397464080      3.22785581195051
  H   2.42360396148230      1.61635282614734     -2.25730588576097
  C   3.12903433009544      0.75629235113053      0.78194622995079
  O   4.13671198376565      1.22298161180311      1.10066601071522
  H   5.16104762183216     -1.96810647873417      0.22389528185795
  C   4.24670952286670     -1.92364755309215     -0.34925329395816
  C   3.90210087263951     -0.94136149906631     -1.29781337922497
  H   3.14198527244380     -3.75827279130637      0.30786913354689
  H   4.50299611772374     -0.08451439211604     -1.56780498305879
  C   2.62667324635401     -1.25774330132537     -1.83059037962761
  H   2.09867185774656     -0.70978843207420     -2.59561344512816
  C   2.19076163278500     -2.45931305431373     -1.22749987527696
  H   1.26804846310550     -2.97687827186708     -1.44257255762876
  C   3.17605875324102     -2.86663158637064     -0.30278266736516
  C   2.52254278780107     -1.49205741575040      1.96524980141009
  O   2.55735822709588     -1.87520711421676      3.03211814930736
  C   -1.68097319071726     -0.37245734108897      0.53434171779408
  C   -4.04073464698611      1.06571039306651      0.55098527264186
  C   -2.38712940063520     -0.20617817687168     -0.64666980270457
  C   -2.15841196304091      0.13882076671588      1.73038698136962
  C   -3.33881813144077      0.86816204781150      1.73276662740674
  C   -3.56908230692268      0.52062962419634     -0.63569357855725
  H   -2.01352319640409     -0.63297779797775     -1.56927681931847
  H   -1.61623000566744     -0.03042001811103      2.65168903778549
  H   -3.71137062199647      1.27873770599663      2.66165771712232
  H   -4.11860374689407      0.66134954526152     -1.55681703427118
  H   -4.95991736334664      1.63615525551502      0.55626708214652
45
trans-[3]+ (CHCl3)
  Fe  2.55982120069062     -0.93581822968118     -0.07455552557019
  Fe  1.23995767494815      1.12730702746436      0.44836660201531
  H   1.61709811472559     -3.59439076651607      0.55596620411545
  C   2.45866952555683     -2.92498166868178      0.63846526925393
  C   2.72734993184123     -2.06183351716573      1.72883200516330
  H   3.59203945371283     -3.32640014242286     -1.23044053926104
  H   2.12883385653271     -1.96510619769051      2.62219775776371
  C   3.95610662582536     -1.41287799683120      1.47019583187873
  C   4.43772006420747     -1.84140398967127      0.21353980929935
  H   5.36022336501073     -1.53579346996555     -0.25730200398154
  C   3.50424113136598     -2.78701106379713     -0.29775981172435
  C   2.57858631220626     -0.70341913399166     -1.83666384479587
  O   2.58508652534763     -0.60293993266482     -2.96629139849048
  C   0.74596518860484     -0.60791540602498      0.01145442747885
  N   -0.35172235700587     -1.26385965936543     -0.18162728490754
  C   -0.42983814253612     -2.57570827994582     -0.83173905910853
  H   -0.64406417919152     -3.34630313048467     -0.09216291105491
  H   0.50151077725455     -2.79775606808594     -1.34002834769155
  H   -1.23441755710154     -2.56396295389591     -1.56345994970856
  C   1.32208745065483      2.41757917830744     -1.24113187328909
  C   1.59670674208931      3.15986479636569     -0.05778119160568
  H   -0.46103940450730      1.26113982803227     -1.87134581562930
  H   2.49645671663226      3.71751739307901      0.15412854134399
  C   0.47051568142513      3.06060007029077      0.77898395110891
  H   0.36310772073040      3.52192931451270      1.75066759053011
  C   -0.49604375269928      2.24076214927498      0.13912141383662
  H   -1.47495917796556      2.00357961399544      0.52659358879566
  C   0.03259067222565      1.86399513641095     -1.12344288897605
  C   1.18717334450531      0.83159868450270      2.20098633577929
  O   1.12328968933017      0.68773877362744      3.32424032561288
  H   1.98184892114867      2.31515828107952     -2.09107546101443
  H   4.44296898414185     -0.70632869601557      2.12736110605118
  C   3.13063228731298      0.86958983058112      0.27979038714473
  O   4.11930196185042      1.46306506077029      0.32114594711525
  C   -1.61828868004620     -0.75644887094633      0.27052472474274
  C   -4.04959229439568      0.21722112321879      1.15688826095604
  C   -2.57007367493874     -0.35139646949725     -0.65373648739244
  C   -1.87934112417624     -0.70677322308004      1.63019676126412
  C   -3.09765353881674     -0.21144795919264      2.07207435834744
  C   -3.78630146253781      0.14128212073470     -0.20461709700456
  H   -2.36342188299266     -0.40657417871521     -1.71546881454800
  H   -1.13952662813663     -1.05612877406531      2.33860003847836
  H   -3.30429742587873     -0.16594176295515      3.13284336427390
  H   -4.52768806757223      0.46879823608346     -0.92109157078614
  H   -4.99865856937897      0.60359292301841      1.50348927419034
54
cis-[2]radical (acetone)
Fe       2.402901000     -0.992189000      0.001743000
Fe       1.192928000      1.393419000      0.129778000
C        0.610673000     -0.390116000      0.318619000
N       -0.477641000     -1.054457000      0.618528000
C       -0.500760000     -2.521261000      0.621876000
H       -0.566255000     -2.898539000      1.642224000
H        0.401629000     -2.898837000      0.167145000
H       -1.355578000     -2.884746000      0.053435000
C       -1.705644000     -0.493070000      1.082465000
C       -2.763849000     -1.273667000      1.638657000
C       -3.789989000     -0.392393000      2.052671000
C       -3.377165000      0.926188000      1.760226000
C       -2.094632000      0.870592000      1.163475000
H       -2.799720000     -2.347244000      1.738332000
H       -4.725452000     -0.687889000      2.505019000
H       -3.939972000      1.829759000      1.944220000
H       -1.537508000      1.727068000      0.833920000
Fe      -3.442291000     -0.194169000      0.030007000
H       -3.337194000     -2.454686000     -1.662352000
C       -3.715630000     -1.445471000     -1.581237000
C       -3.038583000     -0.266379000     -1.985290000
H       -5.715622000     -1.738973000     -0.636777000
H       -2.050171000     -0.220047000     -2.421518000
C       -3.878433000      0.840665000     -1.696169000
H       -3.647899000      1.880810000     -1.878818000
C       -5.071533000      0.344838000     -1.112772000
H       -5.906993000      0.940704000     -0.774187000
C       -4.971459000     -1.067961000     -1.041205000
C        2.001503000      2.407376000     -1.598455000
C        1.647159000      3.360622000     -0.611927000
H        0.755161000      0.936875000     -2.721229000
H        2.318855000      4.057265000     -0.131777000
C        0.237663000      3.304974000     -0.441131000
H       -0.344285000      3.917742000      0.233089000
C       -0.256798000      2.278685000     -1.261668000
H       -1.287985000      1.974993000     -1.351807000
C        0.833540000      1.715828000     -1.978029000
C        1.005522000      1.661426000      1.841329000
O        0.854564000      1.868750000      2.956382000
H        2.998714000      2.229871000     -1.975238000
C        2.988411000      0.770419000      0.471539000
O        4.000542000      1.297751000      0.760986000
H        4.677336000     -2.810690000      0.044440000
C        3.939900000     -2.376451000     -0.615625000
C        4.082641000     -1.173647000     -1.336375000
H        2.280606000     -3.867478000     -0.557382000
H        4.946980000     -0.525951000     -1.320702000
C        2.904596000     -0.972225000     -2.096382000
H        2.729509000     -0.159006000     -2.782353000
C        2.029542000     -2.052028000     -1.833018000
H        1.048307000     -2.189083000     -2.264890000
C        2.670329000     -2.931152000     -0.929444000
C        2.489048000     -1.478824000      1.675328000
O        2.546913000     -1.854210000      2.753637000
54
trans-[2]radical (acetone)
Fe       2.469257000     -0.878749000     -0.449540000
Fe       1.210571000      1.406154000      0.297464000
H        1.994462000     -3.734971000     -0.926618000
C        2.586988000     -3.042207000     -0.349326000
C        2.259980000     -2.508417000      0.922642000
H        4.390535000     -2.752116000     -1.624769000
H        1.361626000     -2.714509000      1.487267000
C        3.322165000     -1.681517000      1.346823000
C        4.310013000     -1.691134000      0.324283000
H        5.249646000     -1.159444000      0.340760000
C        3.859940000     -2.537292000     -0.707840000
C        2.424149000     -0.511251000     -2.162004000
O        2.410455000     -0.334689000     -3.292027000
C        0.680322000     -0.345559000     -0.098955000
N       -0.427348000     -1.046702000     -0.114595000
C       -0.533828000     -2.282974000     -0.894453000
H       -0.384743000     -3.164825000     -0.271308000
H        0.208601000     -2.277148000     -1.682305000
H       -1.521537000     -2.336665000     -1.348965000
C       -1.556634000     -0.810283000      0.719918000
C       -2.456110000     -1.844884000      1.114768000
C       -3.392731000     -1.289810000      2.018932000
C       -3.077248000      0.077225000      2.190833000
C       -1.945721000      0.377056000      1.393904000
H       -2.441338000     -2.874400000      0.790654000
H       -4.207494000     -1.824606000      2.484952000
H       -3.608465000      0.783986000      2.811685000
H       -1.482427000      1.343520000      1.326696000
Fe      -3.482451000     -0.315606000      0.211086000
H       -4.131830000     -2.023905000     -1.942378000
C       -4.306290000     -1.041359000     -1.526981000
C       -3.543524000      0.123864000     -1.798436000
H       -6.070834000     -1.363826000     -0.199383000
H       -2.686869000      0.182854000     -2.455636000
C       -4.098890000      1.193261000     -1.049314000
H       -3.742735000      2.213845000     -1.035386000
C       -5.201096000      0.689038000     -0.313363000
H       -5.827670000      1.257127000      0.359299000
C       -5.329928000     -0.692395000     -0.609392000
C        1.775708000      3.046016000     -1.021890000
C        1.329710000      3.562736000      0.217481000
H        0.729144000      1.826459000     -2.563825000
H        1.907527000      4.173771000      0.895447000
C       -0.041189000      3.215825000      0.364977000
H       -0.676485000      3.488419000      1.196029000
C       -0.407179000      2.431493000     -0.742170000
H       -1.375985000      1.988925000     -0.918174000
C        0.715526000      2.323615000     -1.605968000
C        1.252880000      1.117028000      2.021233000
O        1.245644000      0.946272000      3.152488000
H        2.761486000      3.174281000     -1.443991000
H        3.380338000     -1.154868000      2.288275000
C        3.055767000      0.878046000      0.094379000
O        4.086405000      1.413371000      0.279414000
